# Supplementary material for: Rno_circ_0001004 Acts as a miR-709 Molecular Sponge to Regulate the Growth Hormone Synthesis and Cell Proliferation
Source: Int J Mol Sci. 2022 Jan 26;23(3):1413. doi: 10.3390/ijms23031413 (PMC8835962; doi:10.3390/ijms23031413)
Supplement: Supplementary file 1 [file ijms-23-01413-s001.zip]

Archive with 1 entries (1 files):
- ijms-1552949-supplementary.pdf
